# Supplementary material for: The Role of Skin and Soft-Tissue Excision in the Management of the Bulbous Nasal Tip in Asian Rhinoplasty
Source: Aesthet Surg J Open Forum. 2025 May 22;7:ojaf043. doi: 10.1093/asjof/ojaf043 (PMC12378440; doi:10.1093/asjof/ojaf043)
Supplement: ojaf043_Supplementary_Data [file ojaf043_Supplementary_Data.zip]

Archive with 4 entries (4 files):
- Supplementary_table_1.doc
- Supplementary_table_2.doc
- video1.mp4
- video2.mp4
